# Supplementary material for: Identification of inflammation-related biomarkers in keloids
Source: Front Immunol. 2024 Feb 20;15:1351513. doi: 10.3389/fimmu.2024.1351513 (PMC10912164; doi:10.3389/fimmu.2024.1351513)
Supplement: Supplementary file 1 [file Table_1.xlsx]

## Sheet: Sheet1
Table S1. Bioinformatics analysis of gene expression between fibrotic and normal tissue in kidney and liver. logFC: logarithm of fold change.
	Kidney		Liver
hgnc_symbol	logFC	p-Value	logFC	p-Value
LYZ	3.1665	3.07 × 10-6	1.47601	5.75 × 10-6
COL1A1	3.10288	1.45 × 10-5	2.35197	2.51 × 10-16
PTPRC	2.95646	1.30 × 10-5	1.28209	5.78 × 10-8
CTSS	2.63363	3.65 × 10-6	1.06856	3.80 × 10-9
COL1A2	2.60789	7.80 × 10-5	2.6464	1.58 × 10-17
CXCL9	2.54071	0.000406	1.94712	2.75 × 10-8
CD52	2.53033	3.39 × 10-6	1.32952	4.58 × 10-9
IGSF6	2.45472	9.30 × 10-7	1.04003	5.41 × 10-8
COL3A1	2.39659	4.97 × 10-5	1.88969	1.36 × 10-15
HLA-DQA1	2.19292	7.60 × 10-7	1.89852	0.007945
HLA-DQA2	2.19292	7.60 × 10-7	1.01669	1.05 × 10-5
HLA-DQB1	2.13925	6.65 × 10-5	1.52969	4.91 × 10-10
COL14A1	1.94923	0.000551	1.43027	1.49 × 10-11
IGHG1	1.93069	0.002785	1.71518	2.23 × 10-6
IGHG2	1.93069	0.002785	1.71518	2.23 × 10-6
IGHGP	1.93069	0.002785	1.71518	2.23 × 10-6
GZMA	1.89388	2.29 × 10-5	1.12777	2.48 × 10-8
IGLC2	1.85885	0.003838	1.62539	3.17 × 10-7
IGLC3	1.85885	0.003838	1.62539	3.17 × 10-7
IL7R	1.83166	3.85 × 10-6	1.10362	3.91 × 10-8
CCL19	1.76626	0.000423	1.72196	4.61 × 10-7
LUM	1.7073	2.89 × 10-6	2.25118	1.02 × 10-12
DCN	1.64195	7.75 × 10-5	1.11126	2.58 × 10-13
CCL5	1.61021	1.57 × 10-5	1.11595	4.02 × 10-8
APOBEC3G	1.58912	4.33 × 10-6	1.1059	1.19 × 10-11
TRBC1	1.53803	2.66 × 10-5	1.32093	3.06 × 10-10
TRBC2	1.53803	2.66 × 10-5	1.32093	3.06 × 10-10
TRIM22	1.53045	7.73 × 10-5	1.24416	4.00 × 10-13
STAT1	1.51646	0.000184	1.43904	1.85 × 10-10
GABBR1	1.50649	0.000161	2.57433	1.27 × 10-10
UBD	1.50649	0.000161	2.57433	1.27 × 10-10
THBS2	1.47377	4.57 × 10-5	1.8985	1.58 × 10-15
IFI16	1.45791	9.81 × 10-6	1.0146	2.83 × 10-11
GBP1	1.45152	0.004152	1.09931	4.78 × 10-8
SRPX	1.44714	0.000542	1.03087	5.73 × 10-10
CLDN11	1.43035	0.000788	2.61762	8.67 × 10-18
RNASE6	1.37864	4.48 × 10-5	1.04412	1.11 × 10-10
IGHA1	1.33854	0.010808	1.2817	3.03 × 10-6
IGHA2	1.33854	0.010808	1.2817	3.03 × 10-6
DPT	1.33479	0.00232	1.2602	4.09 × 10-8
TNFAIP8	1.32041	1.28 × 10-6	1.1053	2.54 × 10-10
CELF2	1.30768	1.28 × 10-6	1.03341	5.69 × 10-10
HLA-DMA	1.29256	1.93 × 10-6	1.17207	1.23 × 10-10
IGKV1-39	1.26102	0.024654	1.63874	5.98 × 10-7
IGKV1D-39	1.26102	0.024654	1.63874	5.98 × 10-7
AKR1B10	1.21668	0.010233	3.51863	1.05 × 10-10
IGKC	1.10921	0.007786	1.37101	1.15 × 10-7
ANXA2	1.08201	5.26 × 10-7	1.39232	1.07 × 10-12
FRMD6	1.02514	0.000573	1.05736	5.96 × 10-10
MGP	1.00816	0.009309	1.8895	8.65 × 10-12
DKK3	1.00506	0.002548	1.94337	4.44 × 10-18
NAP1L1	-1.0709	2.61 × 10-5	1.69522	1.48 × 10-9
PHLDA1	-1.0709	2.61 × 10-5	1.69522	1.48 × 10-9
RETREG1	-1.08024	0.000311	-1.04874	1.85 × 10-9
CCN1	-1.56367	3.19 × 10-9	1.4247	6.28 × 10-10
LINC01554	-1.79924	2.06 × 10-7	-1.94096	2.10 × 10-8
PDK4	-2.52341	9.45 × 10-6	-1.35882	6.68 × 10-7
